# Supplementary material for: Modulation of Forward Propulsion and Foot Dorsiflexion by Spinal and Muscular Stimulation During Human Stepping
Source: Life (Basel). 2026 Jan 29;16(2):226. doi: 10.3390/life16020226 (PMC12941511; doi:10.3390/life16020226)
Supplement: Supplementary file 1 [file life-16-00226-s001.zip]

Archive with 1 entries (1 files):
- life-4095748-supplementary.mp4
